# Supplementary material for: Long-term efficacy of drug-coated balloon only angioplasty for IgG4-related coronary artery disease: a case report
Source: Eur Heart J Case Rep. 2024 Sep 10;8(10):ytae492. doi: 10.1093/ehjcr/ytae492 (PMC11635365; doi:10.1093/ehjcr/ytae492)
Supplement: ytae492_Supplementary_Data [file ytae492_Supplementary_Data.zip]

Archive with 2 entries (2 files):
- Video S1 (PCI for LAD preIVUS).mp4
- Video S2 (PCI for LAD post IVUS).mp4
